# Supplementary material for: Physiological and Ultrastructural Responses to Excessive-Copper-Induced Toxicity in Two Differentially Copper Tolerant Citrus Species
Source: Plants (Basel). 2023 Jan 11;12(2):351. doi: 10.3390/plants12020351 (PMC9866615; doi:10.3390/plants12020351)
Supplement: Supplementary file 1 [file plants-12-00351-s001.zip]

Archive with 1 entries (1 files):
- plants-2144099-supplementary.pdf
